# Supplementary material for: Soluble Hemojuvelin and Ferritin: Potential Prognostic Markers in Pediatric Hematopoietic Cell Transplantation
Source: Cancers (Basel). 2023 Feb 7;15(4):1041. doi: 10.3390/cancers15041041 (PMC9954506; doi:10.3390/cancers15041041)
Supplement: Supplementary file 1 [file cancers-15-01041-s001.zip]

Archive with 1 entries (1 files):
- cancers-2161541-SI.pdf
